# Supplementary material for: Hydrogen Bonding in the Dimer and Monohydrate of 2-Adamantanol: A Test Case for Dispersion-Corrected Density Functional Methods
Source: Molecules. 2022 Apr 17;27(8):2584. doi: 10.3390/molecules27082584 (PMC9030514; doi:10.3390/molecules27082584)
Supplement: Supplementary file 1 [file molecules-27-02584-s001.zip]

Archive with 1 entries (1 files):
- molecules-1676368-supplementary.pdf
